# Supplementary material for: Structural Characteristics and Gut Microbiota-Mediated Immunomodulatory Mechanisms of Water- and Alkali-Extracted Polysaccharides from Tuber indicum
Source: Nutrients. 2026 Jul 7;18(13):2202. doi: 10.3390/nu18132202 (PMC13363891; doi:10.3390/nu18132202)
Supplement: Supplementary file 1 [file nutrients-18-02202-s001.zip]

Archive with 1 entries (1 files):
- nutrients-4380171-supplementary.pdf
